# Supplementary material for: An AI-based intervention for improving undergraduate STEM learning
Source: PLoS One. 2023 Jul 19;18(7):e0288844. doi: 10.1371/journal.pone.0288844 (PMC10355461; doi:10.1371/journal.pone.0288844)
Supplement: S1 Data — (CSV) [file pone.0288844.s002.csv]

Homework 1	Homework 2	Homework 3	Homework 4	Homework 5	Homework 6	Quiz 1	Quiz 2	Quiz 3	Quiz 4	Quiz 5	Quiz 6	Quiz 7	Midterm	Label-3-class	Label-binary
104.75	104.5	97	88	105	108	10	6.5	10	9.5	9	8	5	13.07095238	2	1
100.25	101	100.5	98	101	93	10	2.5	3	3	8.75	4	7	10.38095238	1	1
105	102.5	89.5	79	94	104	10	4	7	4	8	4	7	8.714285714	1	1
103	107.75	113	102	111	100.5	10	10	6	5.5	10	9	7	14.14190476	2	1
74.5	90	106	90	100	98	4	6	7	3	9	8.5	4	9	0	1
110	98	101.5	90	103	96	10	9	10	5	9.5	8.5	5	14.28571429	2	1
97	93.5	79	95	103	99	6	5	6	2.5	10	10	5	6.571428571	1	1
57.5	46.5	76	88	103	87	7	7	0	3	10	9	2	10.14285714	0	0
99	75.75	100	89	96	101	10	8	10	3	10	9.5	4	12.14285714	1	1
101.5	87	100	99	100	98	10	9	10	5.5	10	10	5	13.92904762	2	1
85	62.25	98.5	45.5	83	97	10	6.5	2	9	10	5.5	8	9.761904762	0	1
79	92	95.5	89	78	96	10	10	7	9.5	10	10	6	10.42857143	1	1
102	98	93	89.5	80	85.5	10	1.5	4	2.5	3.5	8.5	2	8.428571429	0	1
73	64	82.5	84	89	51	8	6	0	9.5	10	8.5	4	6.547619048	0	0
95.5	92.5	97.5	98.5	95	102	10	10	10	5.5	9	10	10	14.57095238	2	1
99	79	91.5	89	79	104	10	0	6	0	7.5	9	4	10.28571429	1	1
62.25	98	85.5	77	90	93	10	9	10	10	0	7	1	9.285714286	0	1
98	99.75	105	95	107	109	10	5.5	10	4.5	4	5.5	4.5	10.38095238	2	1
83	0	82.5	91	108	76	0	0	0	0	0	0	0	0.857142857	0	0
106	108	103	104	102	106	10	10	9	5.5	10	10	8	15	2	1
106	105.75	109	104	88	104	10	9	6	10	8	10	6.5	9.142857143	2	1
56	93	97	87.5	93	85	10	0.5	7	4	8	7	0	5.285714286	0	1
85.5	95.5	92	96	105	90	5	8.5	10	4.5	7	9	7	10.14285714	1	1
98.25	84.5	96	66	93	82.5	8	7.5	2	6	6	9	1	6.523809524	0	1
81	90	101.5	95	88	89	6	3	1	7	9	6.5	1.5	4.80952381	0	1
86.5	77.25	87	80	93	89	10	5	7	3	9	5	5	12.42904762	0	1
84	93.5	109	104	107	99	10	9	9	9.5	8	9.5	7.5	14.14285714	2	1
90	110	104	90	87	98	5	2.5	10	6	9	10	7	11.0952381	1	1
97.5	95.75	100.5	94	104	92	8	10	4	4	6.5	9.5	7.5	11.14285714	1	1
87	87	72.5	81	84	83	10	6	7	6.5	10	8	4	11.57142857	1	1
52.25	0	0	0	57	79	10	4.5	10	4	8.5	7	3	8	0	0
99.5	98	100.5	96.5	92	100	10	4.5	0	0	9	6.5	7	7.666666667	1	1
93	94	82	84	94	85	7	0	0	2.5	7	4.5	2.5	9.428571429	0	1
99.5	93	104	100.5	96	91	10	6	10	9.5	8	6.5	7	15	2	1
100	104	115	86	103	101	8	0	1	2.5	7.5	9.5	7	6.571428571	1	1
103	91.75	107.5	89	104	91	10	0	10	0	0	10	0	15.14285714	2	1
88	88	87.5	85	78	98	10	7.5	1	8.5	10	8	8	8	0	1
94	102	80.5	90	101	94	10	8	0	6	7	7.5	0	9.380952381	1	1
95.5	94.5	80	95	91	97	10	8	0	2	0	8	0	2.214285714	0	0
69	0	0	0	0	0	10	0	3	8.5	0	0	0	4.428571429	0	0
94.25	108	107	102	107	99	10	0	9	6	10	8	0	14.78714286	2	1
97	92.25	107	92	96	96	10	6	6	3	9.5	7.5	6	6.857142857	1	1
90	96.5	99	95	100	77	10	7	10	10	9.5	10	5	10.42857143	1	1
96	86	79	68	48	59	6	0	6	4.5	9.75	7	0	5.80952381	0	0
80.5	96	84	75.5	92	100	10	1.5	6	3	10	8.5	7	6.285714286	0	1
88.5	93	102	71	97	87.5	10	0	5	5	8	4.5	4	8.904761905	1	1
82.75	88.5	70.5	50	21	0	10	8.5	10	1.5	7.25	9.5	7	7.428571429	0	0
100	82	40.5	0	0	0	7	0	4	2.5	0	0	0	1.142857143	0	0
105	88.5	92.5	92	87	95	10	10	10	7	10	9.5	2	13.57142857	2	1
72.25	51.25	74	0	0	0	6	4	6	2	9	0	0	2.571428571	0	0
82.5	92	61	90	99	105	10	10	1	7	8	8.5	6	6.571428571	0	1
83	91.5	84.5	99	98	97	10	0	9	0.5	9	9.5	4	8	0	1
108	99.75	115	110	98	108	10	4	8	5.5	10	9.5	5	9.761904762	2	1
73.75	73	88	84	89	91	10	3.5	0	3	10	7	0	7.380952381	0	1
104.75	84	81	77	74	93	5	9	0	6	6.5	4.5	1	10.28571429	0	1
98	107	95.5	89	77	105	0	8.5	9	6	10	8	9	13	1	1
74.5	86	64	72	94	97	10	0	0	5.5	7	6.5	0	3.428571429	0	0
87.75	88	65	92	82	76	10	7.5	4	2.5	7	6.5	3	7.523809524	0	1
69	78.75	90.5	88	90	86	9	7	8	7.5	4.5	6	4.5	8.238095238	0	1
89.5	105	82	110	99	98	10	0	10	4	7	0	0	9.476190476	1	1
96.25	108.5	99	87.5	85	99	10	10	9	3	10	7	6	10.71428571	1	1
91.75	87.25	105	85	97	91	10	8	10	9	1.75	0	5	10.42857143	1	1
0	0	0	0	0	0	10	0	0	0	0	0	0	0	0	0
72	0	103	96	102	97	10	3.5	5	3	10	8.5	7	5.380952381	0	0
85.5	83.5	91	81	94	100	0	10	6	3	4.5	8	5	5.80952381	0	1
96	87.5	91.5	78	91	94	7	4	6	5	9.5	5	6	13.28571429	1	1
79.5	64	93.5	77	103	63	10	7	7	1	8	8.5	4	9	0	0
75.25	62.25	90.5	77	95	87	7	3.5	8	5	7.75	8.5	5	8.523809524	0	1
98.5	93	94	76	101	102	10	7	6	9	10	9	0	11.42857143	1	1
81.5	81	90.5	79	84	78	8	4	0	6	0	5.5	7	6.857142857	0	0
103.75	92	79	84	101	101	8	4	10	7	8	4.5	6	8.523809524	0	1
72.5	88	100	102	111	105	8	1	10	5	6	6.5	7	5.952380952	1	1
78	89	72.5	84	56	67	0	1.5	0	1	3	5.5	0	4.476190476	0	0
75.75	96	76.5	81	96	78	7	5.5	0	5	5	7	5	8.952380952	0	1
99	98.75	89	94	106	102	10	7	2	6	9	8.5	8	11.52380952	1	1
92	98.5	80	98	87	92	10	10	10	5.5	9	8.5	8	8.619047619	1	1
71	72	73	73	77	100	5	0	6	0	8.25	0	5	10.57142857	0	0
91.5	90.5	87	95	87	89	10	4	7	5	7	9	3	6.285714286	0	1
53	98	84	97	93	89	10	4.5	0	5.5	8	6.5	4	3.095238095	0	0
92	90.75	74.5	89	85	88	7	5	0	2	7.5	8.5	1	7.119047619	0	1
48.75	78	67	74	58	0	5	4	0	5	7	6	0	2.666666667	0	0
82.5	73.5	98	88	105	101	0	3.5	10	8	10	7.5	1	3.857142857	0	1
105.5	86.5	103	94	79	88	10	10	10	5	10	9.5	5	8.428571429	1	1
73	92	60	84	69	84	7	3	2	4.5	4.5	5.5	1	6.047619048	0	0
105	103.25	108	104	111	103	10	0	10	10	10	10	10	12.14285714	2	1
81	107	107	96	79	0	10	0	6	5	8.5	7.5	5	6.714285714	0	0
83.75	101	102	98	85	102	7	1.5	2	2.5	9	10	0	5.428571429	0	1
72.75	57	59.5	54	92	73	10	2.5	5	4	7	8.5	6	6.952380952	0	0
63.25	70.5	65	77	89	84	10	5	3	4	9.75	9	5	8.095238095	0	1
70	88	75	89	86	70	10	8	7	4	2.75	8	3.5	8.952380952	0	1
88	103	109	100	105	96	4	0	1	3	10	0	1	11	1	1
0	70.25	51	95	79	0	7	9.5	9	6	6	9	7	7	0	0
72.5	71.5	101	85	106	103	10	4.5	6	10	10	8.5	3	6.19047619	0	1
31.5	71.5	9.5	50	59	88	0	4.5	2	2	4.5	3.5	0	2.142857143	0	0
93.75	70	76	64	58	100	10	4	10	3	5	4	2	5.238095238	0	0
85	99	99.5	96	101	102.5	10	7	10	6	8.5	7.5	2	6.571428571	1	1
69.5	51.75	63.5	83	70	79	10	5	0	0	9	0	7	7.404761905	0	0
73	83	60.5	86	100	102	3	3.5	0	5	9	4.5	3.5	3.666666667	0	0
97	88	100	96	107	99	5	0	6	6	3	7.5	6	7.714285714	1	1
89	98	74	65	60	79	7	0	5	3	9.5	8	5	4.19047619	0	0
99	86	56.5	0	0	0	10	9	4	6	8	6.5	5	5.404761905	0	0
81.25	85.75	92	86	84	101	10	9.5	9	1.5	10	8.5	5	8.571428571	0	1
59.5	80	74.5	60.5	73	86	8	4.5	5	5	7.5	6.5	10	4.047619048	0	0
101	96	103	85	112	92	10	5.5	8	9.5	10	8	3	9.857142857	1	1
90	91	108	98	98	77	10	10	10	10	10	10	5	10.42857143	1	1
92	85	98.5	84	87	98	7	8	3	10	10	7	3.5	11.85714286	1	1
77.5	85	102	98.5	87	110	10	7.5	6	0	10	9.5	5	13.42857143	1	1
101	96	97	95	91	94	10	10	6	10	9.5	10	8	10.71428571	2	1
72	88	80.5	75.5	62	78	10	9	10	4	10	8	7	12.28571429	0	1
0	0	0	0	0	0	0	0	0	3	0	0	0	0	0	0
0	81	0	72	95	91.5	5	0	4	2	6.75	6.5	1	5.714285714	0	0
102.25	88	110	97.75	95	96	10	4	0	0	9	8	6	8.714285714	1	1
102.75	89.5	90	94	75	59	10	10	9	9	10	10	7	9	1	1
106	108	94.5	98.5	90	100	10	10	10	9.5	10	8	0	11.57142857	2	1
98.25	104	81	96	99	94	10	10	6	6	10	6.5	10	11.28571429	2	1
110	107	99.5	105	98	104	7	2.5	2	4	0	6	0	8.5	0	1
97.5	110	99	85.5	100	101	10	8.5	10	9	10	10	8.5	13.28571429	2	1
104	95	105	94.5	85	99	7	6	10	9	8.5	0	5	15	2	1
0	74	101.5	0	0	0	0	2	2	8	9	0	0	6.857142857	0	0
34	0	0	0	0	0	7	0	0	0	0	0	0	0	0	0
99	99	94.5	98	99	95.5	8	7.5	10	4	10	8	10	14.14285714	2	1
64	66	52	93	89	94	5	3	3	2	5.5	4	2	3.619047619	0	0
105	102.75	89.5	73	104	105	10	7	0	7	10	6.5	6.5	9.047619048	1	1
99.5	95.75	96.5	100	99	104	7	10	10	5	10	7	5	9.857142857	1	1
73.75	105.5	87	94.5	92	91	10	4.5	4	8	9.5	6.5	2	5.714285714	0	1
102	98	101.5	78	66	100	10	6.5	8	3	10	9.5	5	6.19047619	0	1
70	80	83.5	98	93	100	8	5	9	1.5	6	8.5	5	4.857142857	0	1
89	73	87.5	89	96	81	10	1	3	3	9.5	6	7	6.857142857	0	1
110	100.5	105	102	110	107	7	6	10	2	3	6.5	7	7.714285714	1	1
73	97	73	75.5	85	77	5	8	9	7	10	7.5	5	9.571428571	0	0
97.5	99	102	105	83	97	10	6.5	8	9	10	10	10	10.95238095	2	1
68.75	99.5	88.5	75	96	87	5	10	6	1	9	9.5	1	5.428571429	0	1
100	100	100	100	100	100	10	10	10	10	10	10	10	15	2	1
98	101	106.5	102	92	95	9.5	10	9	10	8	10	7	15	2	1
55	0	0	0	0	0	7	0	0	0	0	0	0	0	0	0
83	100	106	94	92	107	7	1.5	9	8.5	5	6.5	0	8.14285714	1	1
110	106	105.5	105	96	91	10	10	10	6.5	8	7	3	13.7142857	2	1
91	87	113	95	99	93	9	2.5	7	8	0	9	7	11.7857143	1	1
85	91	91.5	82	98	98	0	5	0	0	0	0	0	8.57142857	0	1
85	77	89	96	96	87	0	0	0	0	0	0	2	12.4285714	0	1
97	96	90	96	82	102.5	9	6.5	4	6.5	0	0	0	9	1	1
92	85	93	96.5	105	83	9	6	10	10	0	10	2	13.2857143	1	1
102	96	113	92.5	109	100	10	9	3	10	0	10	5	12.8571429	2	1
100	96	103.5	98	98	97	10	10	10	10	10	8	7	12	2	1
105	103	75.5	105	89	90	8	7.5	8	6.5	0	7	0	13.2857143	1	1
100	105	115	95	91	101	8	6	9	0	0	0	0	12	2	1
100	100	110	99	98	105	10	10	10	10	0	0	0	13.2857143	2	1
27	74	95	91	88	73	10	6	9	10	8	8	0	12.4285714	0	1
100	96	91.5	90	96	101	7	7	7	8.5	8	5	5	8.57142857	1	1
90	86	86	94	91	57	10	3.5	10	5	0	0	0	9	0	1
98	98	97.5	102	98	100	0	8	6	0	0	0	0	13.7142857	1	1
96	93	98	98	96	88.5	5	9.8	5	10	8	10	5	13.2857143	2	1
95	94	98	95	100	93	0	5.5	4	10	9	10	5	13.2857143	1	1
104	80	95	88	101	101	5	10	9	10	10	10	5	13.2857143	2	1
70	70	87	89	87	77	8	8	5	10	8	8.5	2	12	0	1
82	86	97.5	87	95	82	4	4	4	8.5	0	8.5	6	12	1	1
83	88	93	92	90	97	7.5	7	5	0	9	5	7	10.2857143	1	1
90	93	0	82.5	81	68	0	0	0	0	0	0	0	3.42857143	0	0
81	80	82	98	93	80	0	9.5	8.5	0	0	7	4	6.42857143	0	1
87	98	107	104.5	89	103	7	10	9	10	7	9.5	3	12.4285714	2	1
101	79	81	96	88	81	5	7.5	7	6.5	0	5.5	5	11.5714286	1	1
86	76	92.5	100	69	86	8	3.5	10	6.5	0	0	3	10.7142857	0	1
50	0	64	0	0	0	4	4.5	8	8.5	0	5	3	4.71428571	0	0
96	96	88	79	96	89	10	8	4	0	0	0	5	9.85714286	1	1
105	88	94.5	93	87	94	0	9.5	1	10	0	8.5	4	10.7142857	1	1
82	95	100.5	92	86	102	3	2	5	5	0	10	5	5.14285714	0	1
108	95	107.5	103	105	75	10	9.5	8	10	7	6	2	9.42857143	1	1
72	105	99	99	103	86	8	9.5	7	9.5	7	9	0	13.7142857	2	1
73	86	90	96	87	81	10	9.5	9	10	10	8.5	5	14.5714286	2	1
104	98	109	101	82	63	10	7	0	0	0	0	0	13.2857143	1	1
94	92	93	108	94	68	8	9	2.5	8	7	8	4	8.57142857	1	1
91.5	92	84	78	92	0	0	8	8	10	0	0	0	9.42857143	0	0
51	82	0	0	32	44	7	6	8	10	0	0	0	12.4285714	0	0
93	102	101	74	86	75	10	10	5	8.5	10	8.5	5	13.7142857	2	1
75	90	92	83	97	85	9.5	7.5	9	8.5	9	10	4	13.2857143	1	1
65	89	103.5	94	89	105	0	6	6	0	0	5	0	8.14285714	1	1
88	96	99	101	80	100	8	10	4	8.5	0	9	7	12	1	1
103	103	101	79	67	63	10	9.5	10	10	7	10	5	11.1428571	1	1
91.5	92	103.5	72	106	97	8	10	10	6.5	8	9	5	13.2857143	2	1
110	98	98	97	103	104	10	9.5	9	8	0	8.5	5	12	2	1
101	92	97	91	88	102	10	7.5	6	10	9	8.5	0	13.2857143	2	1
98	102	103	93	105	102	10	10	10	10	10	10	10	15	2	1
88	45	80.5	88	77	92	10	4.5	0	0	0	0	0	9.85714286	0	1
105	110	110	109	109	108	7	5.5	9	0	0	4	4	13.7142857	2	1
95	94	82	101	88	82	8	9	4	8	10	8	3	9.85714286	1	1
93	94	90	92	92	96	5	6.5	0	0	0	7	6	5.57142857	0	1
105	108	113	102	99	105	10	10	8	7	0	10	7	14.5714286	2	1
85	96	107	84	94	101	10	10	8	10	7	2.5	5	8.57142857	1	1
0	78	0	0	0	0	5	0	0	0	0	0	0	0	0	0
91	78	79	91	88	81	7	10	3	10	0	0	0	2.57142857	0	1
108	91	80	97	90	97	10	8	9	10	6	7	5	13.2857143	1	1
64.5	17	75.5	64.5	78	8	8	10	10	10	10	5.5	0	6.85714286	0	0
80	84	82	86	82	81	4	4.5	3	9.5	0	4.5	5	8.57142857	0	1
85	98	107	100	96	96	5	9.5	8	10	0	8.5	5	12	2	1
107	91	93	95	96	93.5	7	9	8	10	0	8.5	7	9.85714286	1	1
109	106	98	97	101	88	10	10	10	10	2	7.5	7	13.5	2	1
92.5	99	93	98	90	91	10	10	9	10	9	9	7	15	2	1
83	84	102	97	102	100	6	6.5	5	10	0	7	5	9.42857143	1	1
99	99	102.5	79.5	101	110	9	6.5	7	0	8	2.5	1	11.5714286	2	1
98	100	98	97	95	93.5	10	9.5	9	10	0	10	10	12	2	1
94	88	88.5	90	97	105	0	5	0	0	0	0	0	6.42857143	0	1
93	93	105	99	60	88	10	9.5	0	10	0	5.5	0	15	2	1
108	108	111	103.5	102	90	8	9.5	10	0	8	5.5	6	13.7142857	2	1
92	89	100.5	90	80	77	5	9.5	10	10	0	6.5	3	12.4285714	1	1
91	84	95.5	93	64	95	4	9.5	0	0	0	0	3	12.8571429	1	1
103	105	109	98	102	103	10	9	8	10	8	10	7	13.5	2	1
73	72	80	79.5	86	101	10	8.5	5	10	9	4.5	7	12	1	1
87	101	103	94.5	91	78	0	8.5	3	10	10	8.5	7	13.2857143	2	1
77	77	89	89	97	86	10	7	6	0	10	10	5	15	1	1
103	97	101.5	100	98	93	9	9.5	10	10	8	8	7	10.2857143	2	1
94.5	87	90	83	92	81	8	8	9	0	0	8.5	5	12	1	1
94	89	103	103	105	97	0	1.5	2	0	0	5.5	0	6.85714286	1	1
105	97	96	101	93	103	9	10	10	0	9	7	8	12.4285714	2	1
77	95	61.5	87	85	88.5	5	10	9	10	4	8	10	11.1428571	1	1
93	98	85	99	94	102	9	7.5	8	8.5	9	10	10	13.2857143	2	1
101	97	94	95	97	98	9	8	10	10	0	10	0	9.85714286	1	1
66	63	85.5	92	89	74.5	0	6	9	6	0	10	6	11.5714286	0	1
102	105	109	93	104	102.5	10	9	4	10	9	8	5	15	2	1
108	99	114	101	113	108	10	10	10	10	9	10	7	13.7142857	2	1
81	72	88	86	91	94	9	5	0	0	0	3.5	0	9.42857143	0	0
94	91	99	97	98	102	7	9.5	10	6.5	0	3.5	5	2.14285714	0	1
88	99	97.5	100	81	71	6	7.5	9	8	6	8	1	13.2857143	1	1
0	0	0	0	0	0	0	0	0	0	0	0	0	0	0	0
103	105	106	100	108	105	10	10	8	10	5	8	7	13.7142857	2	1
100	77	106.5	91.5	73	103	10	9	0	0	7	0	0	13.2857143	1	1
106	104	69	105	95	87	9	5.5	8	10	10	4	10	2.57142857	0	1
39	92	82	65	109	60	8.5	9.5	7.5	0	9	5.5	6	12.4285714	0	1
0	87	109.5	110	94	107	0	0	5	5.5	8	5.5	7	9.85714286	0	1
88	105	107	103	102	97	10	6.5	9	10	9	10	10	12.4285714	2	1
96.5	85	92	93	103	93	7	10	9	10	0	10	10	13.7142857	2	1
104	91	94	104	95	91	10	10	10	10	8	10	5	13.7142857	2	1
100	96	99	99	102	87	6	9	9	8.5	0	8	7	12	2	1
64	92	35	32	67	73	10	9.5	9	8	0	10	7	13.2857143	0	1
87	81	85	92	61	91.5	5	9.5	0	0	0	5.5	0	12.8571429	1	1
108	94	106	103.5	105	102	9	10	9	10	10	8	7	15	2	1
0	0	0	0	0	0	0	0	0	0	0	0	0	0	0	0
104	102	106	105	108	107	7	8	10	7	9	10	6	15.6428571	2	1
93	100	73	80	105	92	5	1	0	10	6.5	5	6	5.14285714	0	1
58	107	82	98	108	91	4	6	5	9	7	4	6	6.85714286	0	1
85	110	95	93	107	94	5	5	6	9	10	10	9	12	2	1
86	49	76	74	98	77	5	8	6	6	0	2	9	15.8571429	1	1
95	106	64	76	107	74	5	0	0	9	0	0	0	8.57142857	0	0
81	78	89.5	103	103	104	3	8	10	9	9.5	9	7	9.85714286	2	1
91	94	97	102	106	101	5	9	6	8	8.5	10	0	13.7142857	2	1
86	73	98	100	108	97	6	3	4	8	8.5	10	9	4.71428571	0	0
87	85	94	98	88	99	6	10	4	7	8.5	10	7	10.7142857	1	1
53	72	70	88	100	101	0	0	5	0	7.5	4	6	5.57142857	0	0
0	45	76	84	81	91	0	5	10	8	9.5	10	6	5.57142857	0	0
93	110	98	97	98	99	8	9	10	10	9.5	10	3	15	2	1
83	101	90	97	103	90	6	8	10	10	10	10	9	12.8571429	1	1
96	89	94	94.5	81	87	7	8	8	9	10	10	9	12.8571429	1	1
81	79	91.5	99	100	93	7	7	6	6	9.5	7	5	9	0	1
94	100	90	94	89	93	9	9	10	7	9	10	4	10.7142857	1	1
52	77	41	43	0	69	0	6	0	0	0	0	0	5.14285714	0	0
98	101	93	96	106	109	7	5	0	10	0	10	7	13.5	2	1
0	0	85	89	94	102	5	0	4	8	7.5	3	1	6.42857143	0	0
104	100	94	86	94	99	5	5	0	3	9	5	5	10.2857143	1	1
102	102	107	103	108	110	7	9	10	0	8.5	9	9	12.6428571	2	1
105	101	107	106	108	100	7	10	10	7	10	5	9	10.7142857	2	1
90	84	87	98	94	89	5	9	10	10	8	10	9	8.57142857	1	1
89	47	74	86	89	90	7	5	7	6	9	10	0	12.4285714	1	1
101	98	101	105	77	109	7	10	6	9	10	6	7	12.4285714	2	1
102	109	100.5	103	108	105	4	7	6	10	8.5	8	9	15	2	1
0	0	0	60	85	69	0	0	0	0	0	0	0	1.71428571	0	0
76	75	80	84	88	85	3	3	8	5	5	0	4	6.85714286	0	0
91	93	93.5	98	94	96	4	8	6	8	9	10	9	8.14285714	1	1
101	82	80.5	87	108	103	5	8	6	9	10	9	8	10.7142857	1	1
51	58	78	69	90	89	5	7	5	7	9	5	8	1.71428571	0	0
90	106	94	84	96	108	6	6	10	8	10	10	9	11.3571429	2	1
91	86	86	91	87	89	7	8	6	7	9.5	10	9	10.9285714	1	1
93	105	87	98	108	94	5	9	7	9	3.5	6	8	15	1	1
74.5	91	83	93	99	98	7	7	6	8	7	8	9	14.1428571	2	1
89	98	65	86	83	94	6	9	6	8	9	10	8	7.5	0	1
104	94	91	86	87	94	10	6	10	8	9	10	9	13.7142857	2	1
104	101	107	105	108	109	7	9	10	10	8.5	10	9	16.2857143	2	1
93	91	94	98	108	93	8	4	6	8	9.5	9	9	16.2857143	2	1
99	106	100	105	108	98	10	9	10	10	9	0	0	15	2	1
76	105	86	101	107	96	6	5	5	9	4.5	1	2	8.14285714	0	1
97.5	98	96	98	108	106	7	3	6	8	9	7	1	9.42857143	1	1
101	110	98.5	103	108	97	6	4	4	10	8.5	10	9	12.2142857	2	1
94	100	97	86	97	92	8	0	4	8	2	0	0	8.14285714	0	1
91	92	103	99	102	92	3	3	0	3	0	0	0	0.85714286	0	0
89	85	95	89	90	102	6	10	10	9	9	10	9	12.4285714	2	1
79	103	98	98	107	96	5	3	4	9	9	9	9	10.9285714	1	1
97	110	98	95	105	107	5	9	6	8	10	10	9	10.2857143	2	1
84	71	69	74	85	77	3	4	6	6	0	7	0	4.28571429	0	0
55	93	66.5	83	91	95	5	4	0	4	6	2	0	5.35714286	0	0
69.5	94	53	94	104	107	5	4	4	8	7	0	0	7.5	0	1
75	89	70	104	0	87	5	6	10	7	9	9	0	11.7857143	0	0
43	86	82	85	93	91	5	3	9	9	9.5	10	8	6.42857143	0	1
81	79	97	87	80	88	4	9	55	0	7	5	6	4.71428571	0	1
56	95	25	0	74	73	5	0	0	0	0	0	0	2.57142857	0	0
103	96	97	91	87	98	7	9	6	9	9	10	9	12.4285714	2	1
98	100	86.5	55	97	70	3	4	6	7	0	0	0	13.2857143	0	1
101	93	101	103	106	94	5	9	10	6	10	9	9	9.85714286	1	1
93	97	89	92	84	92	0	6	0	0	0	5	9	6.85714286	0	1
103	91	65	95	104	92	0	1	4	8	6	0	0	4.28571429	0	0
94	100	91.5	82	98	59	6	2	6	7	0	0	0	12	0	0
91	100	98	89	102	98	4	7	6	7	9	10	9	12.4285714	1	1
62	78	70	52	68	59	1	1	5	0	5	0	1	6.42857143	0	0
91.5	81	96	96	100	97	7	6	6	8	0	5	7	8.57142857	1	1
63	100	101	100	108	101	4	10	6	8	7.5	9	10	8.35714286	1	1
92	92	82	98	100	106	2	4	10	0	0	0	8	14.1428571	1	1
58	77	87.5	85	108	92	2	3	1	7	7	0	3	6.42857143	0	0
68	72	84	79.5	75	96	5	8	7	8	0	0	0	10.7142857	0	0
100	97	100	96	108	91	7	4	6	8	9	6	3	9	1	1
77.5	90	105	98	106	106	5	5	6	1	9.5	10	9	13.5	1	1
97	106	68.5	89	92	78	4	8	3	8	0	6	0	13.5	0	1
80	95	90	91	98	110	5	10	6	7	9	5	8	9.85714286	1	1
94	109	96	95	107	101	3	8	0	7	8	5	8	9	1	1
81	91	84	81	81	103	6	6	7	9	7	0	0	8.14285714	0	1
75	98	80	100	96	82	2	6	0	8	0	0	0	3.85714286	0	0
53	80	76	89	94	93	4	8	4	7	9	9	5	8.78571429	0	1
73	95	98	91	90	96	4	5	6	7	9.5	9	6	12.4285714	1	1
102	103	105	100	108	97	6	4	6	10	7.5	7	6	11.1428571	2	1
79.5	81	81	87	88	99	6	5	5	8	5	10	7	10.5	1	1
77	92	82	79	82	102	6	8	0	8	9	10	9	12.6428571	0	1
91	99	96	86	99	92	7	10	6	10	10	8	10	11.5714286	2	1
103	100	98	104	84	98	10	8	9	8	9	9	9	15	2	1
94	108	78	95	97	100	1	9	0	0	0	0	0	3	0	1
88	100	83	90	102	94	2	5	0	10	9.5	9	7	7.92857143	1	1
103	108	107	101	108	110	6	3	6	10	9.5	10	1	14.1428571	2	1
102	96	103	103	106	93	4	6	5	6	7	7	4	9.85714286	2	1
95	91	96.5	91	94	101	4	8	6	9	10	10	0	10.7142857	1	1
100	106	79	103	106	108	4	6	0	9	8	5	1	8.57142857	1	1
104	99	85	103	103	93	2	7	6	10	8	4	8	6	1	1
94	108	76.5	91	105	99	3	0	0	0	0	7	0	1.28571429	0	0
83	94	99	105	97	106	5	4	6	10	9	10	9	9	2	1
107	111	106	97	89	105	10	7	1	10	8	9	10	15.85714286	1	1
105	96	113	108	111	111	0	0	0	0	0	0	0	9.428571429	1	1
75	92	63	98	104	104	5	0	0	4	0	0	0	4.714285714	0	0
56	91	46.5	64	93	74	3	3	3	4	8	4	2	6	0	0
105	78	76	78	98	63	6	7	10	4	10	8	9	10.71428571	0	1
90	95	68	100	86	90	6	4	10	4	4	5	6	8.142857143	0	0
89	101	103	105	108	107	10	10	6	7	6	8	5	11.14285714	1	1
108	106	105	90	99	103	10	9	10	9	10	9	10	14.14285714	2	1
99	112	103	99.5	105	99	10	9	7	9	10	9	10	17.14285714	2	1
90	86	0	49	78	67	7	6	6	4	4	7	10	8.571428571	0	0
71	89	104	87	106	102	5	7	3	0	0	0	0	6	0	0
105	90	97	96	108	104	6	10	7	8	8	7	10	15	1	1
92	85	105	86	106	100	4	8	7	9	8	3	0	12.42857143	1	1
0	0	0	0	0	0	0	0	0	0	0	0	0	0	0	0
88.2	92	110	98	94	91	6	1	7	2	7	5	8	9.857142857	0	1
70	98	66.5	0	70	42	3	8	2	7	4	6	7	6.428571429	0	0
98	89	88	100	95	99	6	9	10	5	10	9	10	16.28571429	2	1
96	103	101	105	104	84	7	0	7	6	6	4	10	11.57142857	1	1
43	88	87.5	98	102	107	1	9	7	4	6	0	0	3.428571429	0	0
72	85	69	87	106	98	6	0	5	2	8	7	10	9.428571429	0	1
84	98	78	87	100	96	8	0	6	9	6	0	5	8.571428571	0	1
98	105	98	83	84	91	10	2	10	5	10	7	9	14.57142857	2	1
89	86	84	91	97	98	5	4	1	9	6	7	9	9.428571429	0	1
100	105	108.5	107	99	89	10	6	6	6	5	10	8	15	2	1
100	76	81	89	83	84	10	7	4	3	9	10	10	12.42857143	1	1
99	85	77	96	85	101	2	7	10	6	10	8	7	10.71428571	1	1
74	80	48	65	82	70	0	1	0	0	1	0	0	4.714285714	0	0
79	99	96	96	90	90	6	9	7	7	10	9	6	15.85714286	1	1
107	104	97	99	80	101	10	10	10	8	10	9	9	14.14285714	2	1
94	81	99.5	94	86	84	10	5	10	9	9	8	10	16.71428571	1	1
102	87	89	97	93	99	10	5	3	8	10	3	7	14.57142857	2	1
83	113	108	105	107	96	10	10	6	10	10	10	9	17.14285714	2	1
96	96	72	94	85	96	6	3	7	4	3	6	3	8.142857143	0	0
97	101	101	91	111	100	5	7	5	5	4	9	2	10.71428571	0	0
108	116	106	104	108	115	10	7	10	9	6	7	10	13.71428571	2	1
97	72	56	51	96	0	8	6	6	0	4	0	7	10.28571429	0	0
103	99	102	94	88	83	10	6	7	9	8	9	6	11.14285714	1	1
66	85	69	84	87	80	1	7	10	2	8	5	1	9.857142857	0	0
86	98	77	76	103	81	6	3	7	6	9	8	8	15.42857143	1	1
101	75	0	0	0	0	7	8	5	9	0	0	0	11.57142857	0	0
102	102	105	92	94	96	7	10	10	10	10	9	10	16.28571429	2	1
102	98	97	96	102	86	6	9	7	7	6	8	6	10.71428571	1	1
21	86	40	72	84	78	1	0	7	4	4	2	3	1.285714286	0	0
81	105	98.5	84	84	85	5	7	6	3	9	9	9	13.28571429	1	1
109	112	98	110	104	90	10	7	7	8	8	10	5	13.28571429	2	1
93	112	97	107	106	105	7	3	3	5	7	8	8	12.42857143	1	1
102	111	92	100	105	103	10	9	10	9	4	6	9	14.57142857	2	1
93	100	102	91	105	94	6	8	2	3	0	0	8	7.714285714	0	1
101	103	79	82	80	86	8	7	7	9	8	10	10	14.57142857	1	1
109	104	108	108	104	103	10	7	0	10	8	8	9	13.28571429	2	1
80	90	75	0	97	85	6	3	10	6	8	6	5	11.57142857	0	1
62	90	88	97	106	81	4	4	5	3	6	5	0	3.857142857	0	0
92	117	88	82	85	97	10	6	10	3	0	0	0	8.142857143	0	1
57	98	77.5	102	97	100	4	0	6	9	6	5	4	5.571428571	0	1
83	94	79	98	73	84	10	5	5	3	4	5	8	7.714285714	0	0
70	57	33	78	70	33	6	9	10	8	6	9	3	9	0	0
87	94	92	93	99	92	6	1	6	4	4	7	6	9.857142857	0	0
91	58	96.5	74	101	78	6	1	7	2	6	5	5	9.857142857	0	1
109	90	109	103	0	0	10	6	6	10	10	5	10	14.57142857	0	0
101	106	73	95	98	93	7	9	3	2	6	4	0	2.142857143	0	0
93	0	0	0	0	0	7	4	10	3	5	0	0	6.857142857	0	0
47	59	77	94	98	80	3	0	7	10	8	3	4	3.857142857	0	0
53	59	58	68	67	69	10	4	0	8	5	7	0	8.142857143	0	0
96	118	99	102	112	105	10	10	10	3	4	8	5	19.28571429	2	1
93	104	106	108	108	97	6	4	4	5	8	9	9	13.92857143	2	1
73	105	62	75	97	78	6	2	0	0	0	2	0	6	0	0
90	88	46	96	99	103	4	0	0	4	0	1	0	3	0	0
104	71	86.5	98	82	93	10	6	10	2	2	6	8	12.85714286	1	1
83	91	95	84	100	98	6	8	7	3	4	8	6	8.571428571	0	1
108	105	89	98	98	105	10	7	7	6	10	8	9	16.71428571	2	1
69	97	56	87	101	95	2	3	2	2	2	8	3	4.285714286	0	0
95	100	104	96	95	104	6	8	10	7	6	7	7	14.14285714	1	1
103	98	108	110	109	106	6	10	10	10	10	10	9	16.28571429	2	1
79	40	77	58	62	90	7	6	7	6	8	7	6	12.85714286	0	0
57	74	76	75	83	77	10	4	10	8	6	6	5	6.857142857	0	0
0	0	0	0	0	0	0	0	0	0	0	0	0	0	0	0
89	62	68	99	85	87	8	8	7	0	5	8	5	10.28571429	0	0
109	107	112	110	110	82	6	9	9	10	0	9	0	16.28571429	2	1
98	76	88	91	94	104	8	6	5	10	6	9	9	13.28571429	1	1
95	81	95	85	85	85	7	8	7	5	6	10	6	11.57142857	1	1
110	114	114	115	113	113	10	10	10	10	10	10	10	19.28571429	2	1
0	104	115	106	112	0	0	0	0	2	0	0	0	0	0	0
103	100	100	92	106	107	6	0	0	0	0	0	0	10.71428571	0	0
97	80	93	104	87	85	8	9	6	6	10	8	10	15	1	1
78	95	82	90	102	89	5	0	7	5	6	5	0	7.714285714	0	1
92	109	113	99	94	109	10	2	10	8	10	8	9	15.85714286	2	1
88	86	76	104	108	93	4	1	5	3	6	6	10	5.142857143	0	1
81	75	79	89	106	92	3	6	8	10	10	6	9	10.6363636	0	1
71	70	78	78	91	79	5	6	7	10	10	7	7	8.04545455	0	1
65	88	74	94	105	84	7	7	8	4	9	4	7	7.90909091	0	0
43	0	0	0	0	0	0	0	0	0	0	0	0	0	0	0
97	100	77	100	106	106	9	7	10	10	9	6	9	9.81818182	1	1
90	91	79	105	93	95	5	6	9	10	7	5	9	10.3636364	1	1
72	80	78	61	66	83	0	4	8	5	5	2	4	8.18181818	0	0
83	87	81	63	83	94	3	3	9	7	10	4	7	6.27272727	0	0
53	68	90	72	90	47	7	6	10	9	10	7	8	6.81818182	0	0
69	83	99	91	103	97	10	4	7	7	10	5	8	10.9090909	0	1
87	95	82	94	103	93	7	6	6	10	10	6	7	8.18181818	0	0
95	99	107	106	108	99	10	10	9	10	10	10	10	15.8181818	2	1
57	82	82	75	81	87	9	7	9	9	5	5	9	7.36363636	0	0
40	89	76	78	87	53	10	6	7	10	9	8	8	9.81818182	0	0
91	106	87	101	105	101	10	10	0	10	10	8	10	12.8181818	2	1
102	98	103	100	105	96	3	8	8	10	10	8	10	10.3636364	1	1
47	68	71	71	98	75	1	3	7	10	9	9	9	6.81818182	0	0
102	95	87	100	101	95	10	6	8	10	10	9	10	13.9090909	2	1
70	65	71	74	80	0	0	6	9	6	0	0	0	7.90909091	0	0
88	86	87	82	83	99	0	6	7	10	8	5	7	6	0	1
31	54	66	52	53	84	7	5	5	9	8	7	8	6.81818182	0	0
95	103	90	0	95	96	9	7	9	5	4	5	0	7.09090909	0	1
93	85	91	96	100	89	10	8	8	10	10	10	10	13.3636364	1	1
84	87	89	97	82	83	10	7	7	10	8	7	10	9.54545455	1	1
19	34	63	85	92	82	0	8	9	10	8	9	10	9.13636364	0	0
84	90	83	93	108	95	5	9	10	10	10	8	9	10.7727273	1	1
88	91	103	97	105	78	0	0	8	10	10	5	8	5.72727273	0	1
99	98	104	103	108	103	1	7	10	10	10	7	10	10.0909091	1	1
104	108	102	93	100	96	10	8	10	10	10	8	9	12.8181818	2	1
96	107	90	89	97	81	5	8	9	10	8	9	10	12.2727273	1	1
92	94	70	96	103	92	6	6	9	10	10	10	9	5.72727273	0	1
85	96	96	100	107	101	10	5	10	10	10	10	10	12.6818182	2	1
87	70	72	94	70	67	7	4	0	8	6	4	6	8.18181818	0	0
24	23	16	0	47	0	0	5	9	8	0	0	0	5.45454546	0	0
101	98	103	99	104	83	10	8	9	10	10	9	10	12	2	1
94	90	92	97	108	102	10	7	10	10	10	9	10	13.3636364	2	1
69	77	83	84	91	87	5	7	10	10	10	8	8	9.54545455	0	0
98	108	100	100	108	99	10	10	9	10	10	7	9	11.4545455	2	1
78	96	76	85	106	90	5	4	6	8	5	2	8	4.90909091	0	0
102	110	105	102	108	109	10	9	9	10	10	10	10	13.0909091	2	1
70	98	80	99	94	95	5	9	8	10	10	7	7	13.6363636	1	1
91	70	62	83	94	78	0	0	5	9	0	0	0	7.90909091	0	0
100	84	80	74	88	85	1	5	10	9	8	8	9	6.27272727	0	0
88	95	81	90	102	88	9	7	0	10	0	0	0	12.8181818	0	1
72	95	89	82	0	78	9	8	0	9	0	0	0	6	0	0
78	77	73	84	89	69	5	8	9	10	9	9	10	11.1818182	0	1
100	109	94	105	100	87	4	7	9	10	8	4	9	7.36363636	0	1
102	91	78	94	102	102	9	9	8	10	10	8	10	13.3636364	1	1
51	62	73	80	80	74	5	5	5	10	10	8	8	5.18181818	0	0
100	106	97	94	107	97	8	9	9	9	9	7	8	7.90909091	1	1
67	86	59	99	87	76	3	5	4	0	0	3	5	7.63636364	0	0
102	103	90	96	99	89	9	6	9	8	9	8	8	12	0	1
76	92	72	84	83	78	10	5	10	8	10	8	10	6.13636364	0	0
96	96	96	96	95	83	10	9	10	10	10	10	10	12.8181818	2	1
103	104	104	97	99	103	9	8	10	10	10	10	10	10.6363636	2	1
80	65	68	77	101	80	10	9	9	10	10	0	0	10.6363636	0	1
81	92	103	98	102	93	8	7	8	10	8	9	10	7.90909091	1	1
71	89	80	84	90	81	5	8	8	10	8	9	9	8.18181818	0	1
76	81	59	86	98	83	7	7	9	6	10	8	0	5.45454546	0	0
93	106	103	102	107	105	10	7	9	10	10	5	8	13.9090909	2	1
84	76	77	66	102	97	7	4	4	5	10	5	7	6.54545455	0	0
87	77	78	83	90	35	9	8	5	8	8	5	7	8.72727273	0	0
102	107	102	106	107	108	10	9	9	10	10	10	10	13.7727273	2	1
92	92	77.5	94.5	96	82	6	3	0	3	7	2	0	4.285714286	0	0
84	81	94	0	96	0	0	8	10	7	0	0	0	14.57142857	0	0
85.5	95	20	100	87	79	9	0	5	4	7	7.5	8	9	0	1
79	64	87.5	96	55	97	10	10	3	4	3	7	4	9	0	1
10	74.5	26	93.5	78.5	87.5	7	5	0	2	4	4	8	3.428571429	0	0
89	100	95	93	97	76.5	10	7	10	9	7	7	8	10.71428571	1	1
77	103	87	85	92	59.5	4	8	5	5	10	2	8	3.857142857	0	0
67	92	89	73	81.5	82.5	6	0	5	9	7	3.5	0	6.428571429	0	0
85	101	92	96	67.5	100	2	0	0	0	0	0	0	3.428571429	0	0
78.5	79	89	91	99	102	10	7	10	7	7	8	8	9.857142857	1	1
100	105	97	80	89	96	8	10	10	5	10	10	6	10.71428571	1	1
88	98	83	90	91	87.5	8	9	5	5	7	2	8	11.14285714	0	1
31	68	75	79	64	81	5	9	10	4	10	7	6	6.428571429	0	0
41.5	84.5	53.5	81.5	79	0	8	7	0	0	0	7	0	8.571428571	0	0
102	105	106	98	99	97	10	10	10	6	6	10	10	15	2	1
92.5	101	89.5	86.5	81	91.5	7	10	5	5	10	4	7	9.428571429	0	1
90	103	105	101	94	65	10	10	7	4	10	5.5	8	9	1	1
91	87	91	93	91.5	99	8	10	10	9	7	7	10	9.857142857	1	1
87	86	104	50	105	89	10	10	5	6	7	9	10	7.714285714	0	1
62	55	59	82.75	77	53	7	10	5	7	7	10	10	11.14285714	0	0
87	82	85.5	86	86	76	7	10	10	4	10	7	8	9	0	1
57	72.5	85.5	92.75	91	96.5	10	3	7	5	6	7	8	9.857142857	0	1
70.5	105	107	84	83	66	10	10	10	7	10	8	4	12	0	1
91	89	99	95	62.5	89	0	9	0	7	10	1	8	9	1	1
87	97	101	97	85.5	94	9	7	5	4	6	7	8	11.14285714	1	1
92	79.5	94	94	95	86	10	10	10	5	10	3	9	10.28571429	1	1
104	103	100	96	92	100	10	9	10	9	4	8	10	12	1	1
80.5	94	84	94	97	82	7	10	10	7	10	3	10	8.571428571	1	1
79	102	98	102	99	101	10	10	10	9	10	8	8	15	2	1
76	0	70.5	0	0	0	9	0	0	0	0	0	0	3.428571429	0	0
73	71	100	81.75	100	89.5	10	0	0	0	0	5	6	1.714285714	0	0
85	84.5	109.5	99	106	96.5	8	9	10	10	7	6	10	15	2	1
95	65	98	95	106	104	8	9	5	4	7	6	2	8.571428571	0	1
75	83	67	68	96	88	10	7	10	8	10	7.5	6	12.42857143	1	1
80	54	91.5	100	80	100	9	10	8	10	10	8.5	8	9.857142857	1	1
88	79	81.5	95	84	96	8	6	10	4	7	5	8	8.571428571	1	1
98	94	92.5	99	96	94.5	8	10	10	5	10	10	10	8.571428571	2	1
73.5	97	90	83	91	73	8	10	5	7	6	8	8	6	0	1
77	102	84.5	81.75	0	0	6	0	5	9	0	7.5	10	10.71428571	0	0
85	98	98	100	88	99	9	9	5	4	3	7	8	9	0	1
66	79	90	91	74	77	5	9	5	4	6	2	10	3.428571429	0	0
88	71	87	97	84	90.5	8	5	0	2	0	4	8	6	0	1
75.5	71	81.5	82	98	100.5	6	7	0	5	3	8	4	6.428571429	0	1
101	97	108	97.5	106	103	10	10	10	6	10	10	10	15	2	1
68	92	70.5	99	87.5	105	10	10	7	7	10	4	10	9.428571429	0	1
98	78	91	95	81	101	8	6	6	2	10	8	10	13.71428571	1	1
88	90.5	100	88.5	85	101	9	9	10	7	7	7	8	9.428571429	1	1
47	24	87	90	103	97	8	8	10	5	9	7	10	6.428571429	0	0
93	100	104	100	101	99.5	10	10	10	5	10	6	10	13.92857143	2	1
96	94	98	100	98	98	6	10	6	4	3	6	10	11.14285714	1	1
84	84	76	100	104	70.5	9	10	5	3	10	6	10	13.28571429	1	1
84	98.5	105	50	95	95	8	10	5	7	10	10	8	12.85714286	1	1
99	96	97	85.75	108	101	8	10	10	10	10	6	10	12.42857143	2	1
100	84	90.5	100	94.5	94.5	10	10	5	9	10	10	10	12	2	1
73.5	97	78	92	89	73	8	9	10	5	7	0	0	10.28571429	0	0
107	110	110	100	100	97	10	10	10	9	10	8	10	15	2	1
89.5	94	90.5	97	86	94	9	10	10	4	3	6.5	4	13.71428571	1	1
94	85.5	93	100	80	78.5	9	0	10	4	10	7	8	12	1	1
61	34	47.5	0	0	0	10	9	7	0	0	4	7	0.857142857	0	0
